# Supplementary material for: When Bladder and Brain Collide: Is There a Gender Difference in the Relationship between Urinary Incontinence, Chronic Depression, and Anxiety?
Source: J Clin Med. 2023 Aug 25;12(17):5535. doi: 10.3390/jcm12175535 (PMC10488595; doi:10.3390/jcm12175535)
Supplement: Supplementary file 1 [file jcm-12-05535-s001.zip]

Archive with 1 entries (1 files):
- jcm-2534567-supplementary.pdf
